# Supplementary material for: Preempting Performance Challenges: The Effects of Inoculation Messaging on Attacks to Task Self-Efficacy
Source: PLoS One. 2015 Apr 21;10(4):e0124886. doi: 10.1371/journal.pone.0124886 (PMC4405199; doi:10.1371/journal.pone.0124886)
Supplement: S1 Data — (XLS) [file pone.0124886.s003.xls]

## Sheet: Raw data file_Jackson et al_PLo
Gender	Age	Message	Balance_exp	Length	self_con1	self_con1R	self_con2	self_con2R	self_con3	self_con4	self_con5	self_con6	self_con7	self_con7R	self_con8	Robust_mean	resil_1	resil_2	resil_2R	resil_3	resil_4	resil_4R	resil_5	resil_6	resil_6R	Resilience_mean	comp_1	comp_2	comp_3	comp_4	comp_5	comp_6	comp_6R	Competence_mean	recall_test	Credibility	Convincing	Message_credibility	Threat	efficacy_1	efficacy_2	efficacy_3	efficacy_4	efficacy_5	efficacy_6	efficacy_7	efficacy_8	efficacy_9	Pre_SE_mean
1	19	1	2	#NULL!	8	2	7	3	3	3	4	7	8	2	5	3.625	3	3	3	3	4	2	3	3	3	2.83333	4	4	4	3	4	2	6	4.16667	4	6	6	6	4	3	3	4	3	3	3	4	3	3	3.22222
1	18	1	2	#NULL!	5	5	5	5	4	4	4	5	4	6	4	4.625	3	2	4	3	3	3	3	3	3	3.16667	6	6	5	6	5	2	6	5.66667	4	9	9	9	5	3	3	3	3	3	4	3	4	3	3.22222
2	18	1	2	#NULL!	7	3	6	4	2	2	3	3	4	6	3	3.25	4	3	3	2	4	2	3	2	4	3	5	5	4	5	4	3	5	4.66667	6	8	9	8.5	4	3	3	4	3	3	4	3	3	4	3.33333
1	18	1	2	#NULL!	3	7	2	8	3	7	6	7	3	7	7	6.5	5	2	4	4	2	4	4	2	4	4.16667	4	4	5	4	4	2	6	4.5	6	9	9	9	2	4	3	5	5	5	5	5	5	5	4.66667
2	18	1	2	#NULL!	7	3	4	6	4	3	4	3	6	4	5	4	4	4	2	4	2	4	2	2	4	3.33333	3	3	4	4	3	3	5	3.66667	6	7	7	7	5	3	3	3	2	2	3	3	3	4	2.88889
2	21	1	2	#NULL!	7	3	7	3	3	3	4	4	6	4	4	3.5	3	4	2	4	2	4	3	2	4	3.33333	5	5	6	5	5	2	6	5.33333	5	9	9	9	4	4	4	4	4	4	3	3	4	4	3.77778
2	18	1	2	#NULL!	5	5	7	3	6	4	3	3	2	8	2	4.25	2	3	3	3	4	2	4	3	3	2.83333	5	5	6	5	4	2	6	5.16667	5	8	9	8.5	2	4	4	4	3	3	3	4	4	5	3.77778
1	18	1	2	#NULL!	4	6	5	5	9	5	6	4	5	5	5	5.625	4	3	3	3	3	3	3	3	3	3.16667	6	6	5	5	5	2	6	5.5	4	5	6	5.5	5	4	4	2	3	3	3	4	3	4	3.33333
1	18	1	2	#NULL!	7	3	5	5	7	6	5	5	5	5	6	5.25	4	2	4	3	2	4	3	3	3	3.5	3	3	5	4	4	5	3	3.66667	4	6	8	7	6	3	4	4	2	4	3	3	3	5	3.44444
1	21	1	1	15	5	5	6	4	2	3	3	4	7	3	2	3.25	3	3	3	5	4	2	4	4	2	3.16667	6	6	6	6	6	2	6	6	4	8	7	7.5	7	4	3	3	3	3	3	3	4	5	3.44444
1	17	1	2	#NULL!	7	3	7	3	5	3	6	4	8	2	6	4	4	2	4	4	2	4	3	2	4	3.83333	5	4	5	5	5	3	5	4.83333	6	9	8	8.5	7	4	4	3	4	3	3	3	4	3	3.44444
2	19	1	2	#NULL!	6	4	2	8	4	5	6	7	1	9	1	5.5	2	5	1	2	3	3	3	2	4	2.5	7	7	7	5	7	1	7	6.66667	5	8	8	8	5	3	4	4	4	5	3	4	4	5	4
1	18	1	2	#NULL!	4	6	7	3	6	6	3	5	7	3	5	4.625	4	2	4	3	3	3	3	4	2	3.16667	3	2	2	2	2	2	6	2.83333	6	7	7	7	7	4	4	3	4	4	5	4	5	5	4.22222
1	19	1	1	1	6	4	4	6	3	4	7	5	3	7	9	5.625	5	2	4	4	2	4	4	2	4	4.16667	7	5	5	4	4	2	6	5.16667	4	6	7	6.5	5	3	3	2	1	1	4	3	3	3	2.55556
2	19	1	1	16	6	4	7	3	3	5	2	3	4	6	4	3.75	2	5	1	2	4	2	3	4	2	2	4	3	6	3	3	1	7	4.33333	7	8	8	8	4	3	2	4	3	3	3	4	5	5	3.55556
2	25	1	2	#NULL!	2	8	3	7	2	4	7	8	3	7	7	6.25	3	2	4	4	2	4	3	2	4	3.66667	4	4	4	2	3	3	5	3.66667	6	8	9	8.5	7	3	2	4	2	2	4	3	2	4	2.88889
1	17	1	2	#NULL!	5	5	2	8	6	3	8	5	2	8	8	6.375	4	2	4	4	2	4	3	2	4	3.83333	5	4	5	4	4	2	6	4.66667	5	8	8	8	5	3	3	4	4	2	3	4	2	4	3.22222
1	17	1	2	#NULL!	4	6	5	5	7	3	7	4	2	8	5	5.625	4	2	4	4	2	4	4	2	4	4	5	5	4	5	5	2	6	5	7	7	8	7.5	4	3	4	3	4	4	3	3	4	3	3.44444
1	18	1	2	#NULL!	6	4	6	4	5	5	4	4	5	5	4	4.375	3	3	3	4	2	4	3	3	3	3.33333	4	3	4	4	3	3	5	3.83333	7	6	8	7	6	3	3	3	3	2	2	3	3	3	2.77778
2	18	1	1	9	7	3	5	5	1	2	2	3	8	2	3	2.625	2	5	1	2	4	2	2	4	2	1.83333	4	2	5	4	4	3	5	4	5	9	9	9	5	3	3	3	2	3	3	3	2	4	2.88889
1	21	1	2	#NULL!	5	5	7	3	6	5	4	4	5	5	4	4.5	3	3	3	3	3	3	3	3	3	3	4	3	4	4	4	2	6	4.16667	5	5	5	5	3	3	3	3	3	3	3	3	3	3	3
2	19	1	2	#NULL!	7	3	6	4	2	6	3	3	7	3	2	3.25	2	4	2	2	2	4	3	2	4	2.83333	2	2	3	5	3	6	2	2.83333	6	8	7	7.5	5	3	3	4	2	4	3	3	4	4	3.33333
1	17	1	1	3	3	7	1	9	5	7	9	8	3	7	5	7.125	5	4	2	4	2	4	2	2	4	3.5	6	6	6	6	7	1	7	6.33333	4	7	6	6.5	5	4	4	4	4	4	4	4	4	4	4
2	19	1	2	#NULL!	3	7	6	4	4	4	4	3	4	6	3	4.375	3	4	2	3	4	2	3	3	3	2.66667	6	5	6	6	5	2	6	5.66667	7	8	9	8.5	2	4	4	3	4	4	4	4	4	5	4
1	22	1	2	#NULL!	6	4	3	7	7	8	8	7	2	8	5	6.75	4	2	4	4	2	4	4	2	4	4	6	6	6	3	6	2	6	5.5	7	7	7	7	3	5	5	4	5	5	5	5	5	5	4.88889
2	17	1	1	7	2	8	4	6	5	6	7	6	6	4	4	5.75	4	3	3	3	2	4	4	2	4	3.66667	5	4	5	5	4	2	6	4.83333	6	8	8	8	4	3	3	4	3	4	3	4	3	4	3.44444
2	18	1	2	#NULL!	7	3	7	3	6	3	3	4	7	3	4	3.625	4	3	3	4	2	4	2	3	3	3.33333	6	5	6	6	6	2	6	5.83333	6	5	6	5.5	5	3	3	2	3	3	2	3	3	4	2.88889
1	19	1	1	2	4	6	7	3	5	3	5	6	3	7	1	4.5	2	4	2	2	4	2	4	3	3	2.5	3	3	4	3	3	5	3	3.16667	4	7	8	7.5	4	3	3	3	2	2	4	3	3	4	3
2	25	1	2	#NULL!	5	5	5	5	3	7	5	3	3	7	5	5	4	1	5	4	2	4	3	2	4	4	1	1	1	1	1	7	1	1	5	5	7	6	6	3	3	4	3	2	4	4	2	4	3.22222
1	18	1	2	#NULL!	6	4	2	8	2	2	7	2	3	7	4	4.5	4	4	2	4	2	4	4	2	4	3.66667	5	4	4	5	4	2	6	4.66667	4	7	7	7	3	3	3	4	4	3	3	3	3	4	3.33333
1	20	1	2	#NULL!	2	8	3	7	7	7	5	6	2	8	6	6.75	4	2	4	4	2	4	4	2	4	4	6	6	5	4	4	1	7	5.33333	4	6	7	6.5	5	4	4	3	3	3	4	3	3	5	3.55556
2	19	1	2	#NULL!	3	7	5	5	5	7	7	7	3	7	5	6.25	3	2	4	5	3	3	3	3	3	3.5	5	5	5	5	5	2	6	5.16667	7	3	7	5	3	4	3	4	4	4	3	3	4	3	3.55556
2	19	1	2	#NULL!	6	4	3	7	2	2	5	3	6	4	3	3.75	4	2	4	4	2	4	4	1	5	4.16667	6	5	6	6	6	1	7	6	6	8	8	8	5	4	4	3	4	3	4	4	3	4	3.66667
1	18	1	2	#NULL!	5	5	6	4	4	4	4	5	3	7	3	4.5	4	2	4	4	2	4	4	2	4	4	6	6	6	6	6	2	6	6	7	8	8	8	3	3	3	4	3	3	4	3	3	4	3.33333
1	19	1	2	#NULL!	3	7	3	7	7	6	5	7	2	8	5	6.5	4	3	3	3	3	3	4	2	4	3.5	5	4	5	5	5	3	5	4.83333	5	7	7	7	4	4	3	4	3	4	3	4	3	3	3.44444
2	20	1	2	#NULL!	6	4	6	4	4	4	4	4	4	6	2	4	4	3	3	4	3	3	4	2	4	3.66667	4	4	4	3	3	3	5	3.83333	7	7	8	7.5	5	2	2	4	2	3	3	3	2	4	2.77778
2	22	1	1	1.5	3	7	6	4	4	5	4	6	2	8	3	5.125	5	4	2	5	2	4	2	1	5	3.83333	4	2	5	4	3	2	6	4	5	5	6	5.5	5	3	3	4	3	2	3	3	3	4	3.11111
1	18	1	2	#NULL!	7	3	7	3	4	3	4	3	4	6	4	3.75	4	2	4	4	2	4	3	2	4	3.83333	5	5	5	5	5	2	6	5.16667	6	7	8	7.5	6	3	3	3	4	3	3	3	3	4	3.22222
2	25	1	1	6.5	7	3	5	5	3	4	5	4	6	4	3	3.875	3	4	2	2	4	2	2	3	3	2.33333	5	5	6	5	5	2	6	5.33333	5	7	6	6.5	2	4	3	4	3	3	3	4	4	5	3.66667
2	18	1	1	2	6	4	7	3	3	3	4	2	6	4	1	3	4	2	4	3	4	2	3	3	3	3.16667	5	4	6	6	5	1	7	5.5	7	6	8	7	5	3	3	3	4	4	2	3	4	5	3.44444
1	18	1	2	#NULL!	5	5	5	5	4	6	7	5	5	5	5	5.25	5	1	5	5	1	5	5	1	5	5	4	5	6	6	5	2	6	5.33333	7	7	7	7	6	3	4	5	3	2	4	5	3	5	3.77778
1	19	1	2	#NULL!	6	4	6	4	5	3	3	5	6	4	5	4.125	2	3	3	3	4	2	4	4	2	2.66667	3	2	2	2	2	5	3	2.33333	7	8	8	8	5	2	3	2	3	3	2	3	3	3	2.66667
2	18	1	2	#NULL!	3	7	6	4	7	7	5	5	6	4	2	5.125	2	3	3	2	2	4	3	4	2	2.66667	5	5	6	5	4	2	6	5.16667	6	7	6	6.5	5	2	2	4	2	3	4	3	2	4	2.88889
2	18	1	2	#NULL!	8	2	9	1	1	1	4	5	5	5	5	3	4	4	2	4	2	4	4	2	4	3.66667	4	3	5	5	4	2	6	4.5	4	7	8	7.5	4	2	3	4	3	2	3	3	3	4	3
1	18	1	1	14	6	4	3	7	6	4	5	4	2	8	8	5.75	4	2	4	4	2	4	3	2	4	3.83333	5	3	5	4	5	3	5	4.5	7	9	8	8.5	6	3	3	4	3	2	3	2	3	4	3
2	18	1	2	#NULL!	4	6	6	4	4	3	3	4	5	5	3	4	3	2	4	2	2	4	2	3	3	3	4	3	5	4	3	3	5	4	7	7	6	6.5	6	3	2	3	3	3	2	4	4	4	3.11111
2	25	1	2	#NULL!	6	4	6	4	4	4	4	5	4	6	5	4.5	4	3	3	4	3	3	4	2	4	3.66667	6	5	6	6	6	2	6	5.83333	4	6	6	6	5	3	3	3	4	4	4	3	4	4	3.55556
1	18	1	2	#NULL!	6	4	6	4	4	3	3	4	4	6	2	3.75	2	3	3	3	3	3	2	3	3	2.66667	4	4	5	4	4	2	6	4.5	7	7	7	7	4	3	3	4	3	3	4	4	3	5	3.55556
2	18	1	1	3	1	9	2	8	5	7	3	7	3	7	4	6.25	3	5	1	2	4	2	2	3	3	2.16667	5	4	6	6	5	2	6	5.33333	6	7	7	7	2	5	4	4	4	4	4	4	5	5	4.33333
1	18	1	2	#NULL!	4	6	5	5	7	6	7	8	2	8	8	6.875	5	1	5	4	1	5	1	1	5	4.16667	6	6	6	6	6	2	6	6	5	6	7	6.5	4	3	2	2	4	4	4	4	3	4	3.33333
2	18	1	2	#NULL!	7	3	5	5	6	4	7	4	4	6	8	5.375	3	3	3	3	2	4	4	2	4	3.5	6	5	6	5	5	2	6	5.5	7	7	7	7	3	4	3	3	3	3	3	3	4	4	3.33333
2	19	1	2	#NULL!	7	3	6	4	2	4	3	4	6	4	3	3.375	3	5	1	2	4	2	2	4	2	2	4	3	4	4	3	2	6	4	7	7	7	7	5	3	3	4	3	3	2	3	4	5	3.33333
2	17	1	1	16	6	4	5	5	3	3	4	4	5	5	4	4	2	3	3	3	4	2	3	2	4	2.83333	4	3	4	3	3	4	4	3.5	5	6	6	6	4	3	3	4	3	4	4	3	3	4	3.44444
1	25	1	1	0.2	3	7	2	8	6	7	5	5	4	6	5	6.125	4	2	4	4	2	4	2	3	3	3.5	4	3	4	4	2	6	2	3.16667	6	9	9	9	4	3	4	4	4	3	3	3	4	3	3.44444
1	20	1	2	#NULL!	3	7	3	7	5	6	6	8	4	6	1	5.75	4	1	5	4	2	4	4	2	4	4.16667	6	7	5	7	5	1	7	6.16667	4	9	9	9	3	4	4	3	4	3	4	4	3	5	3.77778
2	19	1	2	#NULL!	7	3	7	3	4	4	3	3	6	4	5	3.625	4	2	4	4	4	2	3	2	4	3.5	6	5	6	6	6	2	6	5.83333	7	6	6	6	3	3	4	3	4	3	3	3	3	4	3.33333
2	19	1	2	#NULL!	6	4	6	4	6	6	4	5	3	7	5	5.125	5	2	4	4	2	4	3	1	5	4.16667	3	2	4	4	1	3	5	3.16667	4	5	7	6	5	3	2	2	3	2	2	3	2	4	2.55556
2	19	1	2	#NULL!	3	7	3	7	3	4	6	7	4	6	4	5.5	4	4	2	4	2	4	3	2	4	3.5	4	4	5	4	4	3	5	4.33333	5	6	6	6	5	3	3	2	3	3	2	3	3	3	2.77778
1	20	1	2	#NULL!	2	8	2	8	8	7	8	8	2	8	7	7.75	5	1	5	5	1	5	5	1	5	5	5	5	5	5	5	2	6	5.16667	7	4	6	5	2	4	4	3	4	4	4	3	4	5	3.88889
2	19	1	2	#NULL!	6	4	5	5	2	6	4	7	3	7	4	4.875	3	1	5	4	2	4	3	2	4	3.83333	4	3	4	4	3	3	5	3.83333	5	8	8	8	2	3	3	4	3	2	2	4	3	4	3.11111
1	18	1	2	#NULL!	5	5	6	4	8	6	5	3	3	7	2	5	4	2	4	4	2	4	4	2	4	4	2	4	4	2	2	6	2	2.66667	4	7	8	7.5	7	3	3	4	3	2	4	4	3	4	3.33333
2	21	1	2	#NULL!	6	4	5	5	6	3	4	5	7	3	3	4.125	3	3	3	4	3	3	3	2	4	3.33333	6	5	5	4	4	2	6	5	6	7	5	6	4	3	3	3	2	2	3	3	3	4	2.88889
2	18	1	2	#NULL!	6	4	6	4	4	5	5	4	3	7	4	4.625	4	2	4	4	2	4	4	2	4	4	3	3	3	3	3	3	5	3.33333	6	7	8	7.5	4	3	2	3	2	3	2	4	3	4	2.88889
2	19	1	1	1	5	5	4	6	7	7	7	6	4	6	5	6.125	5	3	3	4	3	3	4	3	3	3.66667	5	4	5	5	5	2	6	5	6	7	7	7	4	1	3	4	3	3	3	4	3	4	3.11111
1	19	1	1	7	2	8	6	4	3	4	4	4	6	4	3	4.25	4	2	4	5	1	5	4	1	5	4.5	5	5	5	5	5	1	7	5.33333	4	7	7	7	6	3	2	3	3	4	4	4	2	5	3.33333
2	21	1	1	1	6	4	5	5	3	4	5	4	6	4	4	4.125	3	4	2	3	3	3	4	3	3	3	5	5	5	5	5	3	5	5	6	7	7	7	4	3	3	2	3	2	3	4	4	4	3.11111
2	31	1	2	#NULL!	7	3	2	8	6	6	7	3	2	8	5	5.75	5	2	4	4	1	5	5	1	5	4.66667	1	1	1	1	1	7	1	1	7	7	7	7	3	2	2	2	2	2	2	2	2	2	2
1	21	2	2	#NULL!	8	2	7	3	2	1	2	3	8	2	1	2	3	4	2	2	4	2	2	4	2	2.16667	5	5	5	5	5	2	6	5.16667	7	7	7	7	6	3	3	5	3	3	2	2	3	5	3.22222
2	19	2	2	#NULL!	2	8	4	6	2	3	3	7	4	6	2	4.625	3	4	2	4	3	3	3	2	4	3.16667	6	6	6	5	5	2	6	5.66667	7	6	7	6.5	3	4	4	4	4	3	4	4	3	4	3.77778
2	19	2	2	#NULL!	5	5	7	3	3	6	3	7	3	7	3	4.625	5	2	4	4	2	4	4	1	5	4.33333	6	4	6	5	5	2	6	5.33333	4	5	7	6	3	5	4	4	4	4	3	3	4	4	3.88889
1	19	2	2	#NULL!	5	5	6	4	4	5	4	4	5	5	5	4.5	3	2	4	4	3	3	3	3	3	3.33333	3	3	3	4	3	4	4	3.33333	5	7	7	7	4	3	3	3	3	3	4	3	3	4	3.22222
1	20	2	1	6	4	6	2	8	8	8	6	6	1	9	9	7.5	4	2	4	5	1	5	5	1	5	4.66667	4	6	6	6	4	1	7	5.5	5	9	8	8.5	2	4	4	4	4	4	5	5	5	5	4.44444
2	18	2	2	#NULL!	3	7	5	5	3	4	2	4	6	4	6	4.375	4	2	4	4	2	4	4	2	4	4	5	4	5	5	4	3	5	4.66667	6	9	7	8	6	3	3	4	4	3	4	3	5	3	3.55556
1	17	2	1	0.25	7	3	4	6	6	5	6	6	4	6	4	5.25	4	2	4	4	1	5	4	1	5	4.33333	4	5	5	5	5	1	7	5.16667	4	8	8	8	2	3	3	4	4	4	4	4	4	4	3.77778
2	18	2	2	#NULL!	7	3	1	9	3	4	4	4	6	4	7	4.75	4	2	4	4	1	5	5	1	5	4.5	1	1	4	3	1	7	1	1.83333	5	8	8	8	4	3	4	4	3	3	4	4	3	5	3.66667
2	20	2	2	#NULL!	9	1	5	5	1	1	4	1	8	2	3	2.25	1	3	3	3	3	3	2	3	3	2.5	5	3	4	4	4	2	6	4.33333	7	7	7	7	5	2	2	4	3	3	3	4	2	4	3
1	22	2	2	#NULL!	7	3	6	4	4	4	4	4	6	4	3	3.75	3	2	4	3	3	3	3	3	3	3.16667	5	3	5	5	5	2	6	4.83333	5	7	7	7	3	3	3	3	3	4	4	4	3	4	3.44444
1	17	2	2	#NULL!	6	4	6	4	4	4	4	7	7	3	7	4.625	3	2	4	4	2	4	3	2	4	3.66667	5	5	5	5	5	3	5	5	6	9	9	9	6	3	4	4	3	3	4	4	4	4	3.66667
2	21	2	2	#NULL!	5	5	7	3	4	4	5	6	6	4	4	4.375	2	3	3	3	4	2	3	3	3	2.66667	2	2	3	3	3	4	4	2.83333	6	6	7	6.5	4	3	2	3	3	3	3	3	3	3	2.88889
2	19	2	2	#NULL!	6	4	7	3	3	3	3	4	5	5	4	3.625	4	3	3	2	2	4	3	2	4	3.33333	4	3	4	3	3	5	3	3.33333	7	7	7	7	5	3	2	4	3	3	2	3	4	4	3.11111
2	18	2	2	#NULL!	7	3	6	4	3	2	2	3	6	4	4	3.125	2	2	4	4	3	3	3	2	4	3.33333	5	5	5	4	4	3	5	4.66667	7	6	5	5.5	5	3	3	4	3	3	4	4	3	3	3.33333
1	18	2	2	#NULL!	3	7	6	4	7	4	3	6	6	4	7	5.25	4	2	4	3	2	4	4	1	5	4	6	6	6	7	6	2	6	6.16667	7	7	8	7.5	2	3	4	4	4	4	5	3	4	4	3.88889
2	17	2	1	5	3	7	4	6	5	6	6	6	6	4	5	5.625	3	3	3	3	3	3	2	2	4	3	4	3	4	4	3	2	6	4	6	8	8	8	4	3	3	3	3	2	3	3	2	3	2.77778
1	18	2	2	#NULL!	7	3	5	5	7	7	4	4	4	6	4	5	4	2	4	4	2	4	4	2	4	4	5	6	6	4	5	2	6	5.33333	5	5	7	6	5	3	3	4	4	3	4	4	3	5	3.66667
2	18	2	2	#NULL!	8	2	4	6	2	2	4	2	3	7	2	3.375	4	3	3	4	2	4	3	2	4	3.66667	3	3	4	3	2	4	4	3.16667	7	7	9	8	5	3	2	2	2	2	1	2	2	3	2.11111
1	21	2	2	#NULL!	5	5	7	3	4	4	4	3	4	6	4	4.125	4	2	4	4	3	3	3	3	3	3.5	4	3	4	3	3	3	5	3.66667	6	6	6	6	4	3	3	3	2	3	3	3	3	2	2.77778
2	19	2	2	#NULL!	7	3	5	5	4	4	4	4	2	8	4	4.5	4	3	3	4	2	4	2	2	4	3.5	5	4	5	5	4	2	6	4.83333	7	5	6	5.5	4	3	3	4	3	4	1	2	2	5	3
2	19	2	2	#NULL!	5	5	3	7	4	7	7	7	3	7	5	6.125	4	3	3	3	2	4	4	2	4	3.66667	5	4	5	5	4	2	6	4.83333	6	8	8	8	4	3	3	4	3	3	3	3	3	4	3.22222
1	21	2	2	#NULL!	5	5	2	8	7	7	8	6	3	7	3	6.375	5	2	4	5	2	4	4	1	5	4.5	5	5	6	6	4	3	5	5.16667	7	8	8	8	2	4	4	4	3	3	4	4	4	4	3.77778
1	20	2	2	#NULL!	7	3	6	4	3	3	3	3	4	6	2	3.375	4	3	3	3	3	3	3	2	4	3.33333	4	5	4	3	3	3	5	4	4	9	9	9	4	3	3	3	2	2	2	2	2	5	2.66667
2	18	2	2	#NULL!	6	4	4	6	3	4	5	5	6	4	4	4.375	3	4	2	4	3	3	3	2	4	3.16667	4	4	4	5	4	3	5	4.33333	4	7	6	6.5	4	3	3	2	3	3	3	3	3	3	2.88889
1	17	2	2	#NULL!	3	7	6	4	2	3	5	4	6	4	4	4.125	3	3	3	4	3	3	3	2	4	3.33333	5	4	5	5	5	2	6	5	6	7	7	7	5	2	3	4	3	2	3	3	4	3	3
2	18	2	2	#NULL!	7	3	5	5	3	3	4	3	4	6	3	3.75	4	2	4	4	2	4	4	2	4	4	4	4	4	4	4	3	5	4.16667	7	9	9	9	7	3	3	3	3	3	3	3	2	4	3
2	18	2	2	#NULL!	7	3	6	4	5	3	3	3	5	5	5	3.875	3	3	3	4	2	4	3	2	4	3.5	7	6	5	6	6	2	6	6	5	6	6	6	3	3	3	3	4	3	3	3	3	3	3.11111
1	17	2	1	10	5	5	6	4	4	4	5	6	3	7	5	5	4	3	3	4	3	3	4	3	3	3.5	6	6	6	6	6	2	6	6	7	7	6	6.5	3	3	3	4	3	4	3	4	3	4	3.44444
2	18	2	2	#NULL!	6	4	4	6	4	4	5	4	4	6	5	4.75	4	3	3	4	2	4	3	2	4	3.66667	4	4	4	3	3	3	5	3.83333	7	8	8	8	3	4	3	3	4	3	4	4	4	5	3.77778
2	17	2	2	#NULL!	4	6	3	7	3	7	7	7	4	6	6	6.125	4	3	3	4	2	4	4	2	4	3.83333	4	4	4	5	3	3	5	4.16667	6	7	8	7.5	5	4	3	4	3	2	4	3	4	5	3.55556
2	23	2	2	#NULL!	7	3	7	3	3	3	3	3	6	4	4	3.25	4	3	3	4	2	4	3	2	4	3.66667	3	3	4	3	3	4	4	3.33333	7	7	7	7	5	2	2	3	2	2	3	2	2	3	2.33333
2	17	2	2	#NULL!	6	4	7	3	4	3	4	4	6	4	3	3.625	3	3	3	4	4	2	2	3	3	2.83333	3	3	4	3	3	2	6	3.66667	4	8	7	7.5	4	3	2	3	2	3	2	3	2	4	2.66667
2	21	2	1	0.2	7	3	8	2	3	4	4	5	4	6	4	3.875	2	3	3	2	4	2	2	3	3	2.33333	3	3	5	3	3	5	3	3.33333	6	7	6	6.5	7	2	3	4	3	1	3	4	3	4	3
2	20	2	1	13	6	4	5	5	3	5	5	6	6	4	5	4.625	4	2	4	5	2	4	4	2	4	4.16667	4	4	5	4	4	2	6	4.5	4	6	6	6	2	4	4	4	4	4	4	4	4	4	4
1	16	2	2	#NULL!	7	3	5	5	4	4	4	3	6	4	4	3.875	4	2	4	4	2	4	4	2	4	4	6	6	6	6	6	1	7	6.16667	7	8	8	8	2	3	4	4	4	3	3	3	3	4	3.44444
2	18	2	2	#NULL!	7	3	3	7	4	4	6	4	3	7	3	4.75	4	3	3	4	2	4	3	2	4	3.66667	4	3	4	4	3	1	7	4.16667	4	7	8	7.5	4	3	3	3	3	2	3	3	3	3	2.88889
1	18	2	1	1	4	6	4	6	5	6	6	5	4	6	5	5.625	4	3	3	3	3	3	3	2	4	3.33333	5	5	5	5	5	1	7	5.33333	7	7	8	7.5	3	4	4	4	4	3	3	4	4	4	3.77778
1	19	2	1	5	5	5	3	7	6	7	8	7	2	8	8	7	4	1	5	5	2	4	4	1	5	4.5	6	5	6	6	6	1	7	6	6	8	7	7.5	4	4	3	4	4	4	3	4	4	5	3.88889
2	18	2	2	#NULL!	2	8	2	8	2	6	6	7	3	7	4	6	4	3	3	4	2	4	4	3	3	3.66667	4	3	3	4	3	4	4	3.5	6	8	8	8	2	3	3	3	3	3	4	4	4	4	3.44444
1	19	2	2	#NULL!	5	5	6	4	4	6	5	4	5	5	3	4.5	3	2	4	4	3	3	4	2	4	3.66667	6	5	6	5	5	2	6	5.5	7	7	7	7	6	3	4	3	3	3	4	3	3	5	3.44444
2	18	2	2	#NULL!	6	4	3	7	6	4	6	4	5	5	4	5	4	1	5	4	2	4	4	1	5	4.33333	4	4	5	4	4	3	5	4.33333	4	7	6	6.5	5	3	2	3	2	2	4	3	3	4	2.88889
1	18	2	1	4	8	2	3	7	6	3	5	3	6	4	8	4.75	5	1	5	4	1	5	4	2	4	4.5	4	6	7	5	4	2	6	5.33333	5	9	9	9	3	4	3	4	3	4	3	3	3	5	3.55556
2	19	2	2	#NULL!	5	5	3	7	7	7	7	6	1	9	2	6.25	4	1	5	5	1	5	5	1	5	4.83333	5	4	5	3	3	2	6	4.33333	6	6	7	6.5	4	4	3	4	3	3	4	4	4	4	3.66667
2	19	2	1	16	6	4	4	6	4	4	4	4	6	4	4	4.25	4	3	3	3	2	4	2	2	4	3.33333	5	4	5	4	4	2	6	4.66667	5	6	6	6	3	4	4	4	4	3	3	4	4	4	3.77778
2	22	2	1	6	3	7	2	8	2	7	8	6	2	8	7	6.625	2	2	4	4	3	3	1	3	3	2.83333	6	6	6	6	6	2	6	6	7	5	5	5	3	4	4	4	4	3	4	3	4	4	3.77778
1	19	2	2	#NULL!	6	4	4	6	8	7	8	8	4	6	7	6.75	4	3	3	3	3	3	3	3	3	3.16667	6	6	6	7	7	1	7	6.5	4	6	6	6	5	4	4	4	4	4	4	4	4	4	4
2	19	2	2	#NULL!	3	7	6	4	4	6	4	6	4	6	5	5.25	3	4	2	4	4	2	2	3	3	2.66667	3	3	4	3	3	5	3	3.16667	6	6	6	6	4	2	2	3	3	2	3	3	2	3	2.55556
1	26	2	2	#NULL!	4	6	2	8	2	6	8	7	3	7	4	6	3	2	4	2	2	4	4	3	3	3.33333	6	6	6	6	6	1	7	6.16667	5	7	7	7	4	4	4	5	3	4	4	3	4	4	3.88889
1	20	2	2	#NULL!	2	8	2	8	3	7	7	6	3	7	7	6.625	4	1	5	5	1	5	4	2	4	4.5	6	6	6	6	6	2	6	6	7	6	7	6.5	4	3	4	4	3	3	4	4	3	4	3.55556
2	18	2	2	#NULL!	7	3	5	5	5	6	3	6	5	5	3	4.5	4	4	2	3	3	3	1	4	2	2.5	6	6	6	6	6	2	6	6	7	5	6	5.5	1	3	3	2	4	4	3	3	3	4	3.22222
1	19	2	2	#NULL!	6	4	3	7	5	5	3	7	3	7	3	5.125	4	3	3	3	4	2	3	2	4	3.16667	5	5	4	6	6	2	6	5.33333	5	8	8	8	2	3	3	3	4	3	3	3	4	4	3.33333
1	18	2	1	4	5	5	7	3	3	3	4	3	7	3	3	3.375	4	2	4	4	2	4	4	2	4	4	5	5	5	5	5	2	6	5.16667	6	7	7	7	4	3	4	4	3	2	4	3	2	5	3.33333
1	19	2	2	#NULL!	6	4	6	4	3	4	4	3	4	6	4	4	3	2	4	3	3	3	4	3	3	3.33333	3	3	3	3	3	5	3	3	5	7	7	7	4	3	2	4	2	2	2	3	2	3	2.55556
1	20	2	2	#NULL!	6	4	6	4	4	4	4	5	5	5	8	4.75	4	3	3	4	2	4	4	2	4	3.83333	5	4	6	6	4	3	5	5	6	4	4	4	6	3	3	4	3	3	3	3	4	5	3.44444
1	19	2	2	#NULL!	6	4	8	2	3	5	3	4	4	6	1	3.5	3	2	4	4	3	3	4	2	4	3.66667	4	4	4	4	4	2	6	4.33333	5	6	7	6.5	4	3	3	3	3	3	3	3	3	4	3.11111
2	20	2	2	#NULL!	6	4	5	5	6	3	4	3	6	4	4	4.125	4	2	4	4	2	4	4	4	2	3.66667	6	5	6	6	6	2	6	5.83333	6	8	8	8	5	4	3	3	4	3	2	3	3	5	3.33333
1	22	2	2	#NULL!	5	5	7	3	1	2	3	1	8	2	3	2.5	4	3	3	3	4	2	4	2	4	3.33333	2	1	3	1	1	6	2	1.66667	4	5	6	5.5	4	3	2	4	3	3	3	4	3	3	3.11111
2	17	2	2	#NULL!	6	4	7	3	6	6	4	7	3	7	3	5	4	2	4	4	2	4	3	2	4	3.83333	5	4	4	4	3	3	5	4.16667	5	6	5	5.5	5	3	3	2	2	2	3	2	3	3	2.55556
2	20	2	2	#NULL!	6	4	7	3	2	2	3	3	6	4	3	3	2	3	3	3	4	2	2	4	2	2.33333	5	4	4	5	4	2	6	4.66667	5	6	6	6	6	3	3	3	2	2	2	3	3	3	2.66667
1	19	2	2	#NULL!	6	4	5	5	7	4	3	5	3	7	6	5.125	4	2	4	4	2	4	2	2	4	3.66667	6	5	6	5	5	2	6	5.5	5	8	7	7.5	3	3	4	3	3	3	3	4	3	4	3.33333
[truncated: 44 more columns]
